# Supplementary material for: CsTRM5 regulates fruit shape via mediating cell division direction and cell expansion in cucumber
Source: Hortic Res. 2023 Jan 30;10(3):uhad007. doi: 10.1093/hr/uhad007 (PMC10028494; doi:10.1093/hr/uhad007)
Supplement: Web_Material_uhad007 [file web_material_uhad007.zip]

Archive with 2 entries (2 files):
- Supplementary Tables-R2.xlsx
- TRM-supplymental figures-R2y-f.pptx
