# Supplementary material for: CsTRM5 regulates fruit shape via mediating cell division direction and cell expansion in cucumber
Source: Hortic Res. 2023 Jan 30;10(3):uhad007. doi: 10.1093/hr/uhad007 (PMC10028494; doi:10.1093/hr/uhad007)
Supplement: Web_Material_uhad007 [file web_material_uhad007.zip › Supplementary Tables-R2.xlsx]

## Sheet: Table S1
Table S1. Gene IDs of TRMs in Arabidopsis, tomato and rice for phylogenetic analysis.
Accession	Gene Name	Family Information
AT3G02170	TRM1/LNG2	belong to Group1 subfamiliy
AT5G15580	TRM2/LNG1
AT1G18620	TRM3/LNG4
AT1G74160	TRM4/LNG3
AT3G63430	TRM5
AT3G05750	TRM6	belong to Group2 subfamiliy
NP_001359176.1	SlTRM5	the homolog of AtTRM5 in tomato
XP_015647277.1	GL7	the homolog of AtLNG1 in rice

## Sheet: Table S2
Table S2. Primers used in this study.
Primers for gene cloning
CsTRM5-clone-F	ATGACGACAGGAATGGTGCA
CsTRM5-clone-R	TTAGAACACCAGCTTCCTTCTAGG
Primers for gene knockout by CRISPR-Cas9
CsTRM5-DT1-BsF	ATATATGGTCTCGATTGGACCTTCGATCTCCAGCGCGTT
CsTRM5-DT1-F0	TGGACCTTCGATCTCCAGCGCGTTTTAGAGCTAGAAATAGC
CsTRM5-DT2-R0	AACCTTTGCGACCTAACAGGCTCAATCTCTTAGTCGACTCTAC
CsTRM5-DT2-BsR	ATTATTGGTCTCGAAACCTTTGCGACCTAACAGGCTCAA
CsTRM5-check-F(531)	TGTAGGTAGGGAACTCAACACCT
CsTRM5-check-R(531)	CTTCGAGGATTTGCTTTAACG
U626-IDF	TGTCCCAGGATTAGAATGATTAGGC
U629-IDR	GACCGATTCCCTTCCTTGTACTCA
Primers for qRT-PCR
CsTRM5-qRT-F	ATGGCTGGATTCCTTCATATCTTTG
CsTRM5-qRT-R	GCCGCAAGTTGAGTTCACAGCC
CsUBI-qRT-F	CACCAAGCCCAAGAAGATC
CsUBI-qRT-R	TAAACCTAATCACCACCAGC
CsaV3_4G007760-qRT-F	CGGAAATTCGTCTGAATCTGTC
CsaV3_4G007760-qRT-R	CTTCTCCACTCAAAACATCGAC
CsaV3_4G007770-qRT-F	GCAGTTGGATTTTACGTATCCC
CsaV3_4G007770-qRT-R	TGAGCCGAAAAGAGCAGTAATA
CsaV3_3G026410-qRT-F	TCTAAACAACAATCCGCTCTCT
CsaV3_3G026410-qRT-R	GCAGTAGATTTAGCTGTCTTGC
CsaV3_3G013180-qRT-F	GGGCTGAAAGAAGATTGTACAC
CsaV3_3G013180-qRT-R	CTACAAAACGACATGTGAGCAT
Primers for in situ probes
CsTRM5-in situ-SP6	GATTTAGGTGACACTATAGAATGCTCAAACATGGACCACAGCTCAAA
CsTRM5-in situ-T7	TGTAATACGACTCACTATAGGGCTCCGTATCCGTTTGTGAAGAG

## Sheet: Table S3
Table S3. Summary of sequencing data quality.
Sample	Raw Base(bp)	Clean Base(bp)	Effective Rate(%)	Error Rate(%)	Q20(%)	Q30(%)	GC Content(%)
mutant qiu	15549999600	15443069400	99.31	0.03	96.18	90.89	38.15
S-pool	23024688000	22844305200	99.22	0.03	95.77	89.96	39.11
wild-type 32X	30500889000	30277205400	99.27	0.03	96.41	91.34	37.73
C-pool	17754489900	17617742100	99.23	0.03	96.15	90.78	38.91

## Sheet: Table S4
Table S4. Detailed information of the 90 candidate SNPs.
Chromosome	Postion	Ref	Alt	Genotype_wild-type 32X	Depth_wild-type 32X	Ref_depth_C-pool	Alt_depth_C-pool	Depth_C-pool	SNPindex_C-pool	Ref_depth_S-pool	Alt_depth_S-pool	Depth_S-pool	SNPindex_S-pool
chr2	5739585	C	T	C	68	26	4	30	0.13	13	31	44	0.7
chr2	7477693	C	T	C	45	27	5	32	0.16	6	41	47	0.87
chr2	8337983	G	A	G	65	33	5	38	0.13	11	41	52	0.79
chr2	8500847	G	A	G	74	41	8	49	0.16	7	42	49	0.86
chr2	8619586	G	A	G	58	33	2	35	0.06	4	57	61	0.93
chr2	8960009	G	A	G	63	25	6	31	0.19	7	36	43	0.84
chr2	10711284	G	A	G	60	17	0	17	0	0	33	33	1
chr2	10831148	G	A	G	45	39	0	39	0	0	39	39	1
chr2	11071197	G	A	G	41	33	0	33	0	0	46	46	1
chr2	11082065	C	T	C	67	41	0	41	0	0	44	44	1
chr2	11359603	G	A	G	53	38	0	38	0	0	48	48	1
chr2	11367654	G	A	G	57	19	0	19	0	0	20	20	1
chr2	11577252	G	A	G	42	27	0	27	0	0	41	41	1
chr2	12485179	C	T	C	56	30	1	31	0.03	3	46	49	0.94
chr2	13128634	C	T	C	55	26	4	30	0.13	0	21	21	1
chr2	14075205	C	T	C	64	32	2	34	0.06	8	45	53	0.85
chr2	14599142	C	T	C	52	32	1	33	0.03	5	44	49	0.9
chr2	14691270	C	T	C	41	32	0	32	0	7	36	43	0.84
chr2	17184793	G	A	G	68	28	1	29	0.03	8	39	47	0.83
chr6	16086043	G	A	G	59	21	3	24	0.12	11	42	53	0.79
chr7	7477064	C	T	C	49	33	0	33	0	8	53	61	0.87
genescan_scaffold159	662	A	C	A	21	5	14	19	0.74	8	3	11	0.27
genescan_scaffold195	590	G	C	G	24	5	2	7	0.29	5	12	17	0.71
genescan_scaffold341	4855	T	C	T	25	5	2	7	0.29	2	6	8	0.75
genescan_scaffold467	115	T	C	T	16	3	7	10	0.7	10	3	13	0.23
genescan_scaffold709	7017	G	C	G	23	4	13	17	0.76	9	3	12	0.25
genescan_scaffold803	2314	G	C	G	20	5	12	17	0.71	26	3	29	0.1
genescan_scaffold833	4218	G	C	G	16	2	5	7	0.71	6	2	8	0.25
genescan_scaffold839	2367	A	C	A	16	2	5	7	0.71	7	2	9	0.22
genescan_scaffold905	7634	A	C	A	22	6	14	20	0.7	14	6	20	0.3
genescan_scaffold905	7640	A	G	A	23	5	15	20	0.75	16	6	22	0.27
genescan_scaffold945	623	T	C	T	28	8	2	10	0.2	5	13	18	0.72
genescan_scaffold1109	4430	C	G	C	17	2	8	10	0.8	15	6	21	0.29
genescan_scaffold1177	2427	T	C	T	19	11	4	15	0.27	5	15	20	0.75
genescan_scaffold1185	15521	T	C	T	17	3	8	11	0.73	12	3	15	0.2
genescan_scaffold1195	3088	T	C	T	41	4	13	17	0.76	11	2	13	0.15
genescan_scaffold1329	2886	T	C	T	16	7	2	9	0.22	6	15	21	0.71
genescan_scaffold1337	13357	C	T	C	24	8	2	10	0.2	6	17	23	0.74
genescan_scaffold1343	3015	A	G	A	23	2	6	8	0.75	8	2	10	0.2
genescan_scaffold1353	4180	T	G	T	23	7	3	10	0.3	2	11	13	0.85
genescan_scaffold1369	544	C	G	C	26	7	3	10	0.3	3	10	13	0.77
genescan_scaffold1381	249	C	G	C	22	5	2	7	0.29	5	16	21	0.76
genescan_scaffold1423	1024	T	C	T	21	10	4	14	0.29	5	13	18	0.72
genescan_scaffold1473	3624	G	T	G	30	2	5	7	0.71	7	3	10	0.3
genescan_scaffold1495	854	T	C	T	25	5	2	7	0.29	4	13	17	0.76
genescan_scaffold1569	5914	A	G	A	26	15	6	21	0.29	3	10	13	0.77
genescan_scaffold1691	846	C	T	C	25	4	12	16	0.75	13	5	18	0.28
genescan_scaffold1735	3499	T	C	T	31	5	13	18	0.72	11	4	15	0.27
genescan_scaffold1751	3774	G	C	G	19	3	7	10	0.7	10	4	14	0.29
genescan_scaffold1783	1428	A	G	A	26	5	2	7	0.29	6	16	22	0.73
genescan_scaffold1793	1504	C	G	C	23	3	9	12	0.75	17	7	24	0.29
genescan_scaffold1835	10390	G	A	G	16	6	15	21	0.71	10	4	14	0.29
genescan_scaffold1845	7552	C	T	C	18	2	6	8	0.75	10	3	13	0.23
genescan_scaffold1861	36847	C	T	C	33	3	16	19	0.84	14	6	20	0.3
genescan_scaffold1863	327	C	T	C	18	2	5	7	0.71	9	2	11	0.18
genescan_scaffold1867	1014	G	C	G	26	3	10	13	0.77	18	4	22	0.18
genescan_scaffold1867	1032	G	A	G	28	4	11	15	0.73	21	4	25	0.16
genescan_scaffold1873	3828	G	C	G	25	4	10	14	0.71	13	4	17	0.24
genescan_scaffold1873	3831	G	A	G	27	4	10	14	0.71	14	4	18	0.22
genescan_scaffold1899	24690	G	C	G	15	2	8	10	0.8	13	3	16	0.19
genescan_scaffold33313	176	T	C	T	12	5	2	7	0.29	2	7	9	0.78
genescan_scaffold35035	54	C	T	C	8	2	5	7	0.71	8	2	10	0.2
genescan_scaffold39397	390	G	A	G	10	13	5	18	0.28	3	7	10	0.7
genescan_scaffold39397	392	G	A	G	11	15	5	20	0.25	3	7	10	0.7
genescan_scaffold39459	333	A	G	A	20	3	8	11	0.73	13	3	16	0.19
genescan_scaffold40951	340	C	T	C	22	3	8	11	0.73	14	5	19	0.26
genescan_scaffold41635	263	G	C	G	15	2	5	7	0.71	13	2	15	0.13
genescan_scaffold43351	239	A	G	A	20	5	2	7	0.29	6	23	29	0.79
genescan_scaffold43461	476	A	G	A	16	2	5	7	0.71	10	4	14	0.29
genescan_scaffold44475	773	A	G	A	18	5	2	7	0.29	3	11	14	0.79
genescan_scaffold46011	436	G	C	G	12	10	4	14	0.29	2	5	7	0.71
genescan_scaffold46509	681	T	C	T	29	0	10	10	1	8	3	11	0.27
genescan_scaffold48299	949	G	C	G	20	6	2	8	0.25	3	15	18	0.83
genescan_scaffold48529	1611	A	G	A	24	4	11	15	0.73	7	3	10	0.3
genescan_scaffold48617	1302	T	G	T	17	6	2	8	0.25	2	7	9	0.78
genescan_scaffold48633	554	G	A	G	17	2	5	7	0.71	10	2	12	0.17
genescan_scaffold48635	1078	C	G	C	24	2	6	8	0.75	17	7	24	0.29
genescan_scaffold48691	1797	A	G	A	27	10	4	14	0.29	2	5	7	0.71
genescan_scaffold48797	1873	G	C	G	19	4	12	16	0.75	12	4	16	0.25
genescan_scaffold48835	204	A	G	A	20	2	6	8	0.75	12	3	15	0.2
genescan_scaffold48887	202	A	G	A	13	2	5	7	0.71	13	5	18	0.28
genescan_scaffold48981	2302	A	C	A	23	5	2	7	0.29	5	14	19	0.74
genescan_scaffold48989	1196	A	G	A	26	7	3	10	0.3	2	12	14	0.86
genescan_scaffold49053	835	A	G	A	21	2	5	7	0.71	14	5	19	0.26
genescan_scaffold49089	2097	T	C	T	13	6	2	8	0.25	3	17	20	0.85
genescan_scaffold49099	2592	A	G	A	23	2	10	12	0.83	12	4	16	0.25
genescan_scaffold49285	1199	A	G	A	24	1	6	7	0.86	15	6	21	0.29
genescan_scaffold49321	736	C	G	C	24	5	20	25	0.8	17	7	24	0.29
genescan_scaffold49439	416	A	G	A	16	2	6	8	0.75	12	0	12	0
genescan_scaffold49477	3821	G	A	G	17	3	10	13	0.77	7	3	10	0.3

## Sheet: Table S5
Table S5 Annotation information of the 11 candidate SNPs.
Gene ID	Variant type	Chromosome location	Position	Ref	qiu	Description
CsaV3_2G013800.1	Stop gain	chr2	11359603	G	A	protein LONGIFOLIA 1 [Cucumis sativus]
CsaV3_2G016800	nonsynonymous	chr2	14075205	C	T	WD40 repeat-like superfamily protein [Cucumis sativus]
gene.genscan002926	nonsynonymous	genescan_scaffold159	662	A	C	Sulfoxide reductase catalytic subunit YedY [Wolinella succinogenes]
gene.genscan021807	nonsynonymous	genescan_scaffold833	4218	G	C	Sulfate-binding protein [Shigella flexneri]
gene.genscan001617	nonsynonymous	genescan_scaffold1337	13357	C	T	HTH-type transcriptional regulator Cys L [Bacillus subtilis]
gene.genscan001777	nonsynonymous	genescan_scaffold1369	544	C	G	Linear gramicidin synthase subunit C [Brevibacillus parabrevis]
gene.genscan002051	nonsynonymous	genescan_scaffold1423	1024	T	C	Phytochrome-like protein cph2 [Synechocystis sp.]
gene.genscan003801	nonsynonymous	genescan_scaffold1751	3774	G	C	Aliphatic amidase expression-regulating protein [Pseudomonas aeruginosa]
gene.genscan004375	nonsynonymous	genescan_scaffold1845	7552	C	T	Putative colanic acid biosynthesis glycosyltransferase WcaL [Salmonella typhimurium]
gene.genscan014407	nonsynonymous	genescan_scaffold39397	390	G	A	Putative lipid II flippase MurJ [Rhizobium tropici]
gene.genscan020179	nonsynonymous	genescan_scaffold49285	1199	A	G	2-hydroxychromene-2-carboxylate isomerase [Sphingobium xenophagum]

## Sheet: Table S6
Table S6. Differentially expressed genes in qiu compared to 32X fruit at 0 DAA.
Gene_ID	32X_1	32X_2	32X_3	qiu_1	qiu_2	qiu_3	baseMean	log2FoldChange	lfcSE	stat	pvalue	padj	Gene_annotation
CsaV3_1G030240	3	0	0	46	30	74	24.2645	5.53725	1.02689	5.39227	6.96e-08	0.000197493	Fasciclin-like arabinogalactan protein
CsaV3_1G009400	23	10	8	212	65	745	168.439	4.53502	0.742008	6.11182	9.85e-10	4.95e-06	Nuclear speckle splicing regulatory protein like
CsaV3_1G039330	16	13	8	168	125	609	150.048	4.49737	0.617803	7.27962	3.35e-13	6.73e-09	histidine-containing phosphotransfer protein 1-like
CsaV3_4G007770	4	2	1	36	27	60	20.7382	4.02393	0.774553	5.19517	2.05e-07	0.000411342	ABC transporter-like
CsaV3_2G018170	36	18	31	116	72	591	138.649	3.08159	0.697674	4.41695	1e-05	0.0095866	Protein of unknown function (DUF506)
CsaV3_6G023830	8	7	6	30	24	100	28.179	2.75797	0.706743	3.90237	9.53e-05	0.0431767	Unknown protein
CsaV3_5G012920	86	91	53	324	229	708	240.138	2.33576	0.434932	5.3704	7.86e-08	0.000197493	Cystatin/monellin superfamily protein
CsaV3_6G050920	329	264	225	741	588	2631	772.29	2.16342	0.504668	4.28682	1.81e-05	0.0151877	6 7-dimethyl-8-ribityllumazine synthase
CsaV3_5G012930	32	22	10	98	73	135	59.5078	2.15171	0.455299	4.72592	2.29e-06	0.00307131	Cysteine proteinase inhibitor
CsaV3_3G026410	178	175	173	457	329	1461	449.005	1.97021	0.494834	3.98156	6.85e-05	0.0393397	homeobox-leucine zipper protein HAT22-like
CsaV3_7G026220	3707	2349	4942	13768	7267	24251	9071.57	1.9026	0.422391	4.50436	6.66e-06	0.00704645	Pectinesterase
CsaV3_3G013180	14	21	10	67	66	48	36.7587	1.8897	0.450233	4.19717	2.7e-05	0.0201315	DUF1677 family protein
CsaV3_4G030550	21	35	40	96	86	205	78.6648	1.87454	0.473794	3.95645	7.61e-05	0.0404089	Phloem lectin
CsaV3_1G003730	69	31	46	118	129	292	111.368	1.78627	0.458614	3.89492	9.82e-05	0.0431767	protein ASPARTIC PROTEASE IN GUARD CELL 1-like
CsaV3_4G007760	431	297	219	1403	557	1554	712.97	1.76415	0.37205	4.7417	2.12e-06	0.00304448	9-cis-epoxycarotenoid dioxygenase
CsaV3_1G038820	2070	2946	1455	8244	4012	10914	4772.61	1.70099	0.373566	4.55339	5.28e-06	0.00589786	Dormancy/auxin associated protein
CsaV3_6G008980	250	181	282	972	318	1132	502.499	1.61358	0.414536	3.89248	9.92e-05	0.0431767	Cytochrome P450
CsaV3_5G017200	131	146	138	271	334	601	265.966	1.42442	0.34808	4.09222	4.27e-05	0.0277183	protein AIG1-like
CsaV3_6G006900	267	215	266	548	441	1091	460.973	1.35335	0.351694	3.84808	0.000119048	0.0479168	Natterin-3 like
CsaV3_7G004110	490	438	443	877	916	1960	838.373	1.33912	0.337265	3.97055	7.17e-05	0.0400589	Wound-responsive family protein
CsaV3_7G022200	6320	4860	5824	15503	8382	21308	10077.1	1.27767	0.307909	4.14949	3.33e-05	0.0231002	Cysteine proteinase inhibitor
CsaV3_3G016650	251	204	244	454	441	833	397.392	1.18933	0.305256	3.89618	9.77e-05	0.0431767	Mads box protein putative
CsaV3_1G039010	830	592	626	1493	1074	2423	1145.61	1.16708	0.303302	3.84791	0.000119131	0.0479168	isoaspartyl peptidase/L-asparaginase
CsaV3_5G033390	426	413	407	1093	586	1370	697.17	1.15403	0.293337	3.93413	8.35e-05	0.0419803	6-phosphogluconolactonase
CsaV3_4G007740	337	237	185	531	487	767	415.095	1.12982	0.279975	4.03544	5.45e-05	0.0322366	Sugar phosphate transporter domain containing protein
CsaV3_2G028300	314	282	344	696	538	972	514.156	1.10294	0.259952	4.24286	2.21e-05	0.0177533	myosin heavy chain kinase B-like
CsaV3_7G033950	252	233	272	497	517	730	410.824	1.08613	0.242792	4.47348	7.7e-06	0.00773822	Chromodomain-helicase-DNA-binding protein like
CsaV3_1G037490	64	58	79	150	151	155	107.973	1.06079	0.268598	3.94935	7.84e-05	0.0404089	tetrahydrocannabinolic acid synthase-like
CsaV3_4G007540	123	122	89	67	47	35	81.2954	-1.29033	0.326407	-3.95313	7.71e-05	0.0404089	galactoside 2-alpha-L-fucosyltransferase-like
CsaV3_4G024840	34635	18530	41418	12746	16889	11560	23058.2	-1.30415	0.332503	-3.9222	8.77e-05	0.0430389	70-kDa heat shock protein
CsaV3_6G007590	44	71	41	21	15	9	34.3078	-1.92917	0.494097	-3.90444	9.44e-05	0.0431767	Acetyltransferase
CsaV3_1G012070	329	180	271	82	54	36	161.478	-2.3052	0.351639	-6.5556	5.54e-11	5.57e-07	polyphenol oxidase chloroplastic-like
CsaV3_UNG069570	438	62	287	51	44	64	159.123	-2.4007	0.567546	-4.22997	2.34e-05	0.0180788	Diacylglycerol kinase family protein
CsaV3_7G029080	263	136	245	65	36	31	131.872	-2.41868	0.374456	-6.45918	1.05e-10	7.06e-07	desiccation-related protein PCC13-62-like
CsaV3_6G047760	65	105	95	23	25	5	54.956	-2.451	0.556608	-4.40345	1.07e-05	0.00973953	endochitinase-like
CsaV3_6G008970	28	30	17	7	4	3	15.1437	-2.54773	0.66522	-3.82991	0.00012819	0.0495773	cytochrome b5
CsaV3_2G006460	7276	1522	3308	972	502	341	2328.53	-2.84697	0.50184	-5.67308	1.4e-08	5.64e-05	Lipoxygenase
CsaV3_3G047230	45	26	21	3	7	1	17.5101	-3.14158	0.758507	-4.1418	3.45e-05	0.0231002	Protein kinase domain
CsaV3_3G002860	31	14	25	3	2	1	12.9796	-3.66095	0.848323	-4.31551	1.59e-05	0.0139232	14 kDa proline-rich protein DC2.15-like
CsaV3_1G044780	66	21	47	2	7	0	24.4246	-3.96208	0.867316	-4.56821	4.92e-06	0.00581919	Glucan endo-1 3-beta-glucosidase
CsaV3_3G002060	24	20	37	3	2	0	14.9443	-4.1566	0.899014	-4.62351	3.77e-06	0.00474244	Haloacid dehalogenase-like hydrolase
CsaV3_6G038130	30	21	52	2	1	2	18.8172	-4.50426	0.873695	-5.15541	2.53e-07	0.00045439	Amine oxidase
CsaV3_7G007640	61	6	21	3	1	0	15.3243	-4.55668	1.17186	-3.8884	0.000100905	0.0431767	pathogenesis-related protein 1-like
